# Supplementary material for: Towards Precision Medicine in Sinonasal Tumors: Low-Dimensional Radiomic Signature Extraction from MRI
Source: Diagnostics (Basel). 2025 Jun 30;15(13):1675. doi: 10.3390/diagnostics15131675 (PMC12248528; doi:10.3390/diagnostics15131675)
Supplement: Supplementary file 1 [file diagnostics-15-01675-s001.zip]

Archive with 1 entries (1 files):
- diagnostics-3680169-supplementary.pdf
